# Supplementary material for: Towards a framework for invasive aquatic plant survey design in Great Lakes coastal areas
Source: Manag Biol Invasion. Author manuscript; Available in PMC 2023 Feb 4. (PMC9157784; doi:10.3391/mbi.2022.13.1.03)
Supplement: Table 1 — Table S1. Habitat attributes used for forest classification model. Table S2. Species list from aquatic plant surveys at five sites, 2017–2019. Table S3. Growth form and native status of species detected for all sites combined, 2017–2019. Table S4. Water depth, Secchi transparency, and estimated euphotic zone for all surveys. Table S5. Observed species richness at sample units containing boat ramps. [file NIHMS1786116-supplement-Table_1.xlsx]

## Sheet: Tables S1
	Table S1. Habitat attributes used for forest classification model. * Indicates variable used in the reduced variable model (5 variables).
	Attribute	Categorical or Continuous	Description
	% Docked Shore	Continuous	% of total shoreline that is docked (one of four general shoreline types (soft, hard, moderate, dock) within sample unit
	% Hard Shore	Continuous	% hardened shoreline (e.g. concrete or metal sea wall); (one of four general shoreline types (soft, hard, moderate, dock) within sample unit
	% Littoral *	Continuous	% littoral zone within sample unit. Depths less than 6 ft (1.8m).
	% Lots of Docks Shore	Continuous	% of total shoreline that consists of lots of docks; typically many small residential or marina docks.
	% Moderate Shore	Continuous	% of total shoreline that is moderately hard (e.g. large stones); (one of four general shoreline types (soft, hard, moderate, dock) within sample unit
	% Soft Shore	Continuous	% of total shoreline that is soft (e.g. relatively natural soft composition); (one of four general shoreline types (soft, hard, moderate, dock) within sample unit
	Large Marina Presence	Categorical	Presence or absence of a large marina
	Maximum Fetch *	Continuous	Maximum fetch from sample unit cell edge (meters)
	Mean Depth *	Continuous	Mean depth within sample unit cell (meters)
	Minimum Distance to Boat Launch *	Continuous	Minimum distance to a boat launch from sample unit cell edge (meters)
	Minimum Distance to Docked Shore	Continuous	Minimum distance to docked shoreline type from sample unit cell edge (meters)
	Minimum Distance to Hardened Shore	Continuous	Maximum distance to hard shoreline type from sample unit cell edge (meters)
	Minimum Distance to Lots of Docks	Continuous	Minimum distance to ‘lots of docks’ shoreline type from sample unit cell edge (meters)
	Minimum Distance to Marina *	Continuous	Minimum distance to large marina from sample unit cell edge (meters)
	Minimum Distance to Moderate Shore	Continuous	Minimum distance to moderate shoreline type from sample unit cell edge (meters)
	Minimum Distance to Shore	Continuous	Minimum distance to shoreline from sample unit cell edge (meters)
	Minimum Distance to Soft Shore	Continuous	Minimum distance to soft shoreline type from sample unit cell edge (meters)
	Proportion Shore to Water	Continuous	Proportion of shoreline length to water surface area within sample unit (m/m2)

## Sheet: Table S2
	Table S2. Species list from aquatic plant surveys at five sites, 2017 - 2019, showing growth form and non-native status for each species.
	Species	Growth Form	non-native
	Alisma plantago-aquatica	Emergent	NO
	Bolboschoenus fluviatilis	Emergent	NO
	Butomus umbellatus	Emergent	YES
	Cabomba caroliniana	Submerged	YES
	Ceratophyllum demersum	Submerged	NO
	Chara spp	Submerged	NO
	Drepanocladus spp	Submerged	NO
	Elodea canadensis	Submerged	NO
	Elodea nutallii	Submerged	NO
	Heteranthera dubia	Submerged	NO
	Hydrocharis morsus-ranae	Free floating	YES
	Iris (psuedacorus)	Emergent	YES
	Lemna minor	Free floating	NO
	Lemna trisulca	Free floating	NO
	Lemna turionifera	Free floating	NO
	Lythrum salicaria	Emergent	YES
	M. spicatum x M. sibiricum	Submerged	YES
	Myriophyllum sibiricum	Submerged	NO
	Myriophyllum spicatum	Submerged	YES
	Najas flexilis	Submerged	NO
	Najas guadelupensis	Submerged	NO
	Najas minor	Submerged	YES
	Nelumbo lutea	Rooted floating	NO
	Nitella spp	Submerged	NO
	Nitellopsis obtusa	Submerged	YES
	Nuphar advena	Rooted floating	NO
	Nuphar variegata	Rooted floating	NO
	Nymphaea odorata	Rooted floating	NO
	Peltandra virginica	Emergent	NO
	Persicaria amphibia	Rooted floating	NO
	Phragmites australis	Emergent	YES
	Pontederia cordata	Emergent	NO
	Potamogeton spp	Submerged	NO
	Potamogeton crispus	Submerged	YES
	Potamogeton epihydrus	Submerged	NO
	Potamogeton foliosus	Submerged	NO
	Potamogeton gramineus	Submerged	NO
	Potamogeton illinoensis	Submerged	NO
	Potamogeton nodosus	Submerged	NO
	Potamogeton perfoliatus	Submerged	NO
	Potamogeton praelongus	Submerged	NO
	Potamogeton pusillus	Submerged	NO
	Potamogeton richardsonii	Submerged	NO
	Potamogeton zosteriformis	Submerged	NO
	Ranunculus aquatilis	Submerged	NO
	Riccia fluitans	Free floating	NO
	Sagittaria graminea	Emergent	NO
	Sagittaria latifolia	Emergent	NO
	Sagittaria rigida	Emergent	NO
	Schoenoplectus acutus	Emergent	NO
	Schoenoplectus pungens	Emergent	NO
	Schoenoplectus validus	Emergent	NO
	Sparganium spp	Emergent	NO
	Spirodela polyrhiza	Free floating	NO
	Stuckenia filiformis	Submerged	NO
	Stuckenia pectinata	Submerged	NO
	Typha spp	Emergent	YES
	Utricularia macrorhiza	Submerged	NO
	Vallisneria americana	Submerged	NO
	Wolffia spp	Free floating	NO
	Zannichellia palustris	Submerged	NO

## Sheet: Table S3
	Table S3. Count and proportion of total count for growth form and native status of species detected for all sites combined, 2017 - 2019.
		Count	Proportion
	Total spp	61	1
	Emergent	16	0.262295
	Submerged	33	0.540984
	Free Floating	7	0.114754
	Rooted Floating	5	0.0819672
	Native	49	0.803279
	Non-native	12	0.196721

## Sheet: Table S4
	Table S4. Minimum (min), Mean, and Maximum (max) values for water depth, secchi transparency, and estimated euphotic zone for all surveys. Estimated euphotic zone is calculated as the secchi value * 2.8. ST JOE = St Joseph River; SAG = Saginaw River; CLE = Cleveland; DET = Detroit River; MIL = Milwaukee
		Depth (m)			Secchi (m)			Estimated euphotic zone (m)
		min	mean	max	min	mean	max	min	mean	max
	ST JOE	1.2	2.9	8	1.2	1.4	1.8	3.4	4	4.9
	SAG	0.6	2.8	9.1	0.5	0.8	1.5	1.4	2.3	4.2
	CLE 2017	1.7	4.9	11.2	0.8	1.8	3.6	2.1	4.5	7
	CLE 2019	1.5	3.8	7.4	0.3	1.7	3	2.1	4.9	10
	DET 2018	1.1	1.9	4.2	0.3	1.7	3	0.7	4.6	8.4
	DET 2019	1.3	2	4.2	0.5	1.6	2.5	1.4	4.4	7
	MIL 2017	1.4	5.1	10.1	1	1.8	2.8	2.8	5.1	7.7
	MIL 2018	1.1	3.6	9.8	1	2	3.3	2.8	5.7	9.1
	MIL 2019	1.5	4.3	8.9	0.5	1.7	3	1.4	4.8	8.4

## Sheet: Table S5
	Table S5. Observed species richness at sample units containing boat ramps (Richness) or highest observed species richness for adjacent sample units (Richness max adjacent). No value indicates that the sample unit (or adjacent sample units) were not sampled.
	Location	Sample unit ID	Richness	Richness (Max adjacent)
	Milwaukee	43	10
	Milwaukee	555	0
	Milwaukee	1042	̶̶̶̶	9
	St Joseph R	158		3
	St Joseph R	163
	St Joseph R	165	1	1
	Saginaw R	470		11
	Saginaw R	521		10
	Saginaw R	657		5
	Saginaw R	700	10
	Saginaw R	741
	Saginaw R	857	3
	Detroit R	601	12	14
	Cleveland	51		8
	Cleveland	769	5	9

## Sheet: Recommended citation
Recommended citation of this material:
Tucker AJ, Annis G, Elgin E, Chadderton WL, Hoffman J (2022) Towards a framework for invasive aquatic plant survey design in Great Lakes coastal areas. Management of Biological Invasions 13(1): 45–67, https://doi.org/10.3391/mbi.2022.13.1.03
